# Supplementary material for: The Effect of Conventional Ho:YAG, Magneto Ho:YAG and Thulium Fiber Laser on Soft Tissue: An Ex Vivo Comparative Study in Porcine Kidney
Source: J Clin Med. 2026 Jan 29;15(3):1074. doi: 10.3390/jcm15031074 (PMC12897765; doi:10.3390/jcm15031074)
Supplement: Supplementary file 1 [file jcm-15-01074-s001.zip]

Archive with 1 entries (1 files):
- jcm-4068116-supplementary.pdf
